# Supplementary material for: A toxic gain-of-function mechanism in C9orf72 ALS impairs the autophagy-lysosome pathway in neurons
Source: Acta Neuropathol Commun. 2023 Sep 18;11:151. doi: 10.1186/s40478-023-01648-0 (PMC10506245; doi:10.1186/s40478-023-01648-0)
Supplement: Supplementary file 2 — Additional file 2: Table S1. List of reagents and resources. [file 40478_2023_1648_MOESM2_ESM.xlsx]

## Sheet: Antibodies
Antibody	Species	Application (ICC/WB)	Dilution (ICC)	Dilution (WB)	Supplier	Catalog #
Choline acetyltransferase (ChAT)	Goat	ICC	1:500		Millipore	ab144P
Islet 1 (ISL1)	Rabbit	ICC	1:400		Millipore	ab4326
βIII-tubulin (TUJ1)	Mouse	ICC	1:500		Abcam	ab7751
SMI32 (Neurofilament heavy chain)	Rabbit	ICC	1:1000		Abcam	ab8135
C9orf72 (GT1553)	Mouse	WB	1:1000		Genetex	GTX634482
Cathepsin D (CTSD)	Goat	WB		1:1000	R&D Systems	AF1014
Cleaved Caspase-3 (Asp175)	Rabbit	ICC	1:400		Cell Signalling	#9661
LAMP1	Mouse	WB		1:1000	BD Biosciences	#611043
LC3B	Rabbit	WB		1:1000	Cell Signalling	#3868
Rab7	Rabbit	WB		1:1000	Cell Signalling	#9367
EEA1	Mouse	WB		1:1000	Invitrogen	PA1-063A
TARDBP (TDP-43)	Rabbit	ICC + WB	1:200	1:1000	Proteintech	12892-1-AP
phospho-TARDBP (pTDP-43)	Mouse	ICC + WB	1:200	1:500	Proteintech	66318-1-Ig
TBK1/NAK	Rabbit	WB		1:1000	Cell Signalling	#3504
Phospho-TBK1/NAK (Ser172)	Rabbit	ICC + WB	1:100	1:250	Cell Signalling	#5483
GAPDH	Mouse	WB		1:5000	Thermo Fisher Scientific	AM4300
β-actin	Mouse	WB		1:5000	Abcam	ab8224
SQSTM1 (p62)	Rabbit	ICC + WB	1:500	1:1000	Abcam	ab109012
OCT4	Rabbit	ICC	1:300		Abcam	ab19857
NANOG	Goat	ICC	1:50		Bio-Techne	AF1997
SOX2	Rabbit	ICC	1:100		Abcam	ab92494
Donkey anti-mouse Alexa Fluor 488	Donkey	ICC	1:1000		Thermo Fisher Scientific	A21202
Donkey anti-rabbit Alexa Fluor 488	Donkey	ICC	1:1000		Thermo Fisher Scientific	A21206
Donkey anti-goat Alexa Fluor 488	Donkey	ICC	1:1000		Thermo Fisher Scientific	A11055
Donkey anti-mouse Alexa Fluor 555	Donkey	ICC	1:1000		Thermo Fisher Scientific	A31570
Donkey anti-rabbit Alexa Fluor 555	Donkey	ICC	1:1000		Thermo Fisher Scientific	A31572
Donkey anti-goat Alexa Fluor 555	Donkey	ICC	1:1000		Thermo Fisher Scientific	A21432

## Sheet: Chemicals and Proteins
Reagent name	Supplier	Catalog #
SB431542 (SB)	Tocris Biosciences	#1614
LDN-193189 (LDN)	Stemgent	#04-0074-02
Y-27632 (Y)	Merck Millipore	#688001
CHIR99021 (CHIR)	Tocris Biosciences	#4423
Retinoic acid (RA)	Sigma-Aldrich	#R2625
Smoothened agonist (SAG)	Merck Millipore	#566660
DAPT	Tocris Biosciences	#2634
Recombinant Human Brain-derived neurotrophic factor (BDNF)	PeproTech	#450-02
Recombinant Human Glial cell line-derived neurotrophic factor (GDNF)	PeproTech	#450-10
Recombinant Human Ciliary neurotrophic factor (CNTF)	PeproTech	#450-13
Laminin from Engelbreth-Holm-Swarm murine sarcoma basement membrane	Thermo Fisher Scientific	#F14201
Poly-L-ornithine hydrobromide (PLO)	Sigma-Aldrich	#P3655

## Sheet: iPSC cell lines
Cell line name	Supplier / Reference	Catalog #
C9-1 mutant C9orf72 hiPSC	Selvaraj et al. 2018	N/A
C9-2 mutant C9orf72 hiPSC	Selvaraj et al. 2018	N/A
C9-1iso isogenic control hiPSCs derived from C9-1	Selvaraj et al. 2018	N/A
C9-2iso isogenic control hiPSCs derived from C9-2	Selvaraj et al. 2018	N/A
control hiPSCs (BIONi010-C; K3P53)	EBiSC	ECACC 66540023
C9orf72 knockout hiPSCs	Laboratory of Renzo Mancuso (Uantwerp). This study.	N/A

## Sheet: Instruments and Software
Software or instrument name	Supplier	Identifier
Leica SP8 DMI8 confocal microscope	Leica	N/A
LAS X	Leica	N/A
Prism 9.5.0	GraphPad	RRID:SCR_002798
Fiji software	NIH	RRID:SCR_002285
Operetta CLS™ High-Content Analysis System	Perkin Elmer	N/A
