# Supplementary material for: A toxic gain-of-function mechanism in C9orf72 ALS impairs the autophagy-lysosome pathway in neurons
Source: Acta Neuropathol Commun. 2023 Sep 18;11:151. doi: 10.1186/s40478-023-01648-0 (PMC10506245; doi:10.1186/s40478-023-01648-0)
Supplement: Supplementary file 3 — Additional file 3: Table S2. Clinical information of post-mortem samples. [file 40478_2023_1648_MOESM3_ESM.xlsx]

## Sheet: Central cortex
CC Case N°	Group	Neuropathological diagnosis	Mutation	Gender	Side of onset	Disease duration (y)	Age of death (y)	post-mortem interval (h)
1	C9orf72 ALS	ALS, p-preAD	C9orf72	Male	Spinal onset	1.4	57	N/A
2	C9orf72 ALS	ALS, PART	C9orf72	Male	Spinal onset	3.8	49	24
3	C9orf72 ALS	ALS	C9orf72	Male	Bulbar onset	1.5	48	24
4	C9orf72 ALS	ALS	C9orf72	Male	Spinal onset	1.6	57	20
5	C9orf72 ALS	ALS, FTLD-TDP Type B	C9orf72	Male	Bulbar onset	2.6	55	12
6	C9orf72 ALS	FTLD-TDP Type B, AGD	C9orf72	Female	NA	4	58	6
7	C9orf72 ALS	FTLD-TDP Type B	C9orf72	Male	NA	3	58	9
8	C9orf72 ALS	ALS	C9orf72	Male	Spinal onset	2.3	64	24
9	C9orf72 ALS	ALS	C9orf72	Male	Spinal onset	1.4	52	24
10	Non-C9 ALS	ALS, PART	-	Female	Bulbar onset	1.5	58	24
11	Non-C9 ALS	ALS, PART	-	Male	Spinal onset	3.8	49	24
12	Non-C9 ALS	FTLD-TDP Type A, ARTAG	TBK1	Female	NA	10.6	79	24
13	Non-C9 ALS	ALS	-	Male	Spinal onset	7.7	53	24
14	Non-C9 ALS	ALS	-	Male	Spinal onset	4.8	74	24
15	Non-C9 ALS	ALS	-	Male	Spinal onset	7.4	54	6
16	Non-C9 ALS	ALS, FTLD-TDP Type B	-	Female	Bulbar onset	1.8	57	24
17	Non-C9 ALS	FTLD-TDP Type C	-	Female	NA	12	62	12
18	Non-neurodegenerative control	None	-	Female	NA	NA	64	?
19	Non-neurodegenerative control	None	-	Male	NA	NA	66	6
20	Non-neurodegenerative control	None	-	Female	NA	NA	68	24
21	Non-neurodegenerative control	None	-	Male	NA	NA	68	48
22	Non-neurodegenerative control	None	-	Female	NA	NA	64	48
23	Non-neurodegenerative control	None	-	Female	NA	NA	67	?
24	Non-neurodegenerative control	None	-	Male	NA	NA	59	72

## Sheet: Cervicothoracic spinal cord
SC Case N°	Group	Neuropathological diagnosis	Mutation	Gender	Side of onset	Disease duration (y)	Age of death (y)	post-mortem interval (h)
1	C9orf72 ALS	ALS, p-preAD	C9orf72	Male	Spinal onset	1.4	57	N/A
2	C9orf72 ALS	ALS, PART	C9orf72	Male	Spinal onset	3.8	49	24
3	C9orf72 ALS	ALS	C9orf72	Male	Spinal onset	1.6	57	20
4	C9orf72 ALS	ALS, FTLD-TDP Type B	C9orf72	Male	Bulbar onset	2.6	55	12
5	C9orf72 ALS	ALS	C9orf72	Male	Spinal onset	1.4	52	24
6	C9orf72 ALS	ALS, PART	C9orf72	Male	Spinal onset	3.8	49	24
7	C9orf72 ALS	ALS	C9orf72	Male	Spinal onset	2.3	75	24
8	C9orf72 ALS	ALS	C9orf72	Female	Bulbar onset	4.1	46	120
9	Non-C9 ALS	ALS, PART	-	Female	Bulbar onset	1.5	58	24
10	Non-C9 ALS	ALS, PART	-	Male	Spinal onset	3.8	49	24
11	Non-C9 ALS	FTLD-TDP Type A, ARTAG	TBK1	Female	NA	10.6	79	24
12	Non-C9 ALS	ALS	-	Male	Spinal onset	7.7	53	24
13	Non-C9 ALS	ALS	-	Male	Spinal onset	4.8	74	24
14	Non-C9 ALS	ALS	-	Male	Spinal onset	7.4	54	6
15	Non-C9 ALS	ALS, FTLD-TDP Type B	-	Female	Bulbar onset	1.8	57	24
16	Non-C9 ALS	FTLD-TDP Type C	-	Female	NA	12	62	12
17	Non-neurodegenerative control	A, I	-	Male	NA	NA	55	96
18	Non-neurodegenerative control	SVD	-	Male	NA	NA	61	48
19	Non-neurodegenerative control	SVD, CM	-	Female	NA	NA	74	24
20	Non-neurodegenerative control	None	-	Male	NA	NA	45	24
21	Non-neurodegenerative control	MI	-	Female	NA	NA	63	96
22	Non-neurodegenerative control	None	-	Male	NA	NA	46	29
23	Non-neurodegenerative control	None	-	Male	NA	NA	64	96
24	Non-neurodegenerative control	None	-	Male	NA	NA	35	48
